# Supplementary material for: Technological Assessment of Bread with the Addition of Cyperus esculentus L. Accessions Flour Grown in the Kuban–Azov Plain
Source: Foods. 2025 Oct 28;14(21):3680. doi: 10.3390/foods14213680 (PMC12609351; doi:10.3390/foods14213680)
Supplement: Supplementary file 1 [file foods-14-03680-s001.zip › Table S1.xlsx]

## Sheet: Лист1
Table 1. Parameters of biochemical and technological evaluation of samples of chufa tuber and whole grain wheat flour, samples of mixed bread and whole-grain wheat bread
Catalog number	Oil, %	Protein, %	Starch, %	Fiber, %	PS, mg %	АОА, mg %	Farinographic studies.						Sedimentation analysis, мл				Visco-amylographi													Color											Baking qualities				TQS
							WAC, %	DDT, min	DS, min	DD, i.u	VN		PSC1				PT, min	IPV, i.u	PTS	TPV	PVHS	PVT	MHPV	CPPV	VEM	VDPT	VIUC	VIHC		L1	L2	a1	a2	b1	b2	c1	c2	h1	h2		SS h/d	CD, g/ml	CH, g/h	S24, g/h	points
													Phase 1	Phase 2	Ph2/Ph2
control wheat	2.29	21.68	52.69	2.61	164.8	20.6	68	3.68	1.3	80	51																														0.33	0.53	4901	2770	2.3
к-1	7.35	16.26	39.5	4.15	175	22.5	53	12.15	14.37	9	87		59	60	1.02		6.33	85	77.8	9.32	405	92.4	335	583	552	70	248	178		63.22	62.01	1.34	1.26	16.51	16.38	16.57	16.43	86.35	85.59		0.47	0.63	5607	4090	2.9
к-2	7.84	16.38	42.96	4.07	186.95	25.6	53	17.2	13	15	93		56	56	1		6.43	83	78.1	9.35	373	92.1	311	552	537	62	241	179		62.48	63.42	1.37	1.29	16.79	16.57	16.95	16.7	85.36	85.56		0.46	0.67	5310	3289	3.9
к-7	8.48	16.64	45.69	3.97	177.42	20.2	53	14.9	16.03	14	91		54	55	1.02		6.32	80	77.7	9.5	401	92.1	337	610	590	64	273	209		64.33	66.22	1.25	1.75	17.22	17.08	17.31	17.12	84.74	85.82		0.41	0.6	4617	4020	3.7
к-8	7.48	16.74	44.22	4.15	186.95	22.3	53	16.92	10.6	27	93		54	60	1.11		6.23	83	77.1	9.28	364	92.2	302	552	527	62	250	188		62.85	62.84	1.62	1.63	16.46	16.5	16.54	16.58	84.37	84.36		0.4	0.63	5375	2321	3.8
к-9	6.41	16.92	45.68	5.16	213.81	24.2	53	10.17	13.38	8	85		49	45	0.92		6.05	78	76.5	8.97	408	93.5	357	668	638	51	311	260		43.95	43.89	27.82	28.36	4.81	4.64	28.23	28.74	9.8	9.3		0.35	0.61	4383	2663	1.9
к-10	9.42	17.94	45.03	3.99	174.3	21.8	54	9.97	6.33	34	78		56	48	0.86		6.05	86	76.5	7.55	587	85.7	440	903	898	147	463	316		60.11	60.16	1.56	1.56	15.97	15.65	16.05	15.73	84.43	84.29		0.37	0.52	4727	3857	2.3
к-11	7.78	16.06	44.52	3.93	177.94	20.5	52	6.93	4.52	25	71		65	65	1		6.77	78	79.9	9.62	570	92.4	504	1196	1108	66	692	626		58.63	58.91	1.7	1.71	16.51	16.63	16.59	16.71	84.12	84.13		0.38	0.59	4903	3362	3.2
к-12	9.24	15.86	44.82	4.15	181.24	22.2	53	10.4	9.58	23	82		56	51	0.91		6.05	84	76.6	8.65	493	93.5	424	858	849	69	434	365		54.47	54.35	0.89	0.88	14.4	14.39	14.42	14.42	86.46	86.49		0.33	0.58	4686	2290	2.9
к-13	8.72	15.84	37.19	4.23	187.13	19.5	53	8.7	6.77	20	76		51	52	1.02		6.12	81	76.3	8.37	509	91.7	437	817	806	72	380	308		55.57	55.97	1.1	1.11	13.58	13.54	13.63	13.58	85.31	85.35		0.35	0.59	4433	1140	2.7
к-14	8.94	16.49	45.33	3.99	175.52	21.3	54	6.35	4.52	20	70		53	55	1.04		6.18	81	77.4	9.18	366	92.7	309	544	518	57	235	176		62.19	61.99	1.22	1.21	16.27	16.46	16.5	16.31	85.78	85.78		0.4	0.59	52.07	4106	3.1
к-15	7.44	16.24	44.91	4.2	201.16	23.2	53	7.77	8.28	10	74		57	54	0.95		6.38	79	78.5	8.53	430	92.7	354	728	696	24	374	298		62.95	63.2	1.55	1.53	16.5	16.61	16.58	16.66	84.65	84.73		0.45	0.66	4985	3331	3.1
к-16	8.43	15.91	44.82	4.54	178.83	21.9	53	9.28	9.18	14	79		50	47	0.94		6.18	79	76.9	8.53	527	92.8	436	832	821	91	396	305		51.41	51.6	0.48	0.47	13.98	13.96	13.99	13.97	88.03	88.07		0.31	0.57	4270	3854	3
к-17	7.15	15.98	26.08	3.99	208.09	23	53	8.32	3.8	18	76		60	60	1		6.35	84	78.2	8.47	490	92.1	392	756	723	98	364	266		63.02	63.2	1.6	1.55	17.22	17.27	17.29	17.34	84.68	84.87		0.44	0.62	5801	2568	3.6
к-19	7.87	16.36	42.68	3.91	201.85	24.4	53	16.5	16.85	21	92		62	57	0.92		6.5	83	79	8.95	474	93.1	394	854	802	80	460	380		61.51	61.46	1.14	1.15	16.61	16.68	16.65	16.72	86.05	86.07		0.44	0.66	6633	1326	4.2
к-20	8.03	16.34	42.95	4.23	204.63	23.4	54	8.82	9.7	12	78		64	64	1		6.15	89	77.2	8.03	470	89.2	370	653	624	100	283	183		62.74	62.85	1.49	1.48	16.56	16.58	16.63	16.65	84.88	84.89		0.43	0.6	7005	649	3.3
к-21	8.22	16.43	45.29	3.94	195.1	20.9	53	6.17	4.23	23	68		57	60	1.05		6.12	86	76.8	7.72	718	87.4	498	978	978	220	480	260		62.06	61.96	1.53	1.47	16.42	16.49	16.5	16.55	84.69	84.9		0.34	0.53	5308	1078	3.8
к-23	7.89	16.6	42.71	4.35	200.29	20.5	55	15.03	14.77	23	91		66	67	1.02		6.22	79	77.2	9.25	352	92.4	289	506	478	63	217	154		59.66	59.49	1.21	1.2	15.15	15.2	15.2	15.25	85.43	85.48		0.46	0.56	5280	3922	3.6
к-24	7.61	16.02	43.73	4.13	212.08	21.7	57	10.65	11.22	12	82		65	60	0.92		6.12	84	76.5	8.95	331	93.7	271	516	502	60	245	185		58.06	56.67	0.99	0.85	14.79	14.88	14.82	14.91	86.19	86.71		0.4	0.59	4308	3424	4.7
к-26	8.71	15.72	41.63	4.34	194.92	24.4	55	9.4	8.92	22	79		62	60	0.97		6.12	88	76.2	9.28	323	92	273	543	518	50	270	220		54.96	54.94	0.72	0.68	14.39	14.41	14.4	14.43	87.15	87.29		0.38	0.59	4412	3355	4.2
к-27	9.02	13.55	44.53	4.4	186.61	21.4	54	5.55	5.68	24	68		57	48	0.84		6.25	86	76.8	8.15	572	90.1	469	1020	1020	103	551	448		51.55	51.27	0.14	0.17	13.31	13.36	13.31	13.36	89.38	89.27		0.3	0.51	5095	2572	2.7
