# Supplementary material for: Technological Assessment of Bread with the Addition of Cyperus esculentus L. Accessions Flour Grown in the Kuban–Azov Plain
Source: Foods. 2025 Oct 28;14(21):3680. doi: 10.3390/foods14213680 (PMC12609351; doi:10.3390/foods14213680)
Supplement: Supplementary file 1 [file foods-14-03680-s001.zip › Table S2.xlsx]

## Sheet: Лист1
Table 2а. The magnitude of the correlation coefficients between features of technological evaluation
	Oil	Protein	Starch	Fiber	PS	АОА	WAC	DDT	DS	DD	VN	PSC1	PSC2	P2-1	PT	IPV	PTS	TPV	PVHS	PVT	MHPV	CPPV	VEM	VDPT	VIUC	VIHC	L1	L2	a1	a2	b1	b2	c1	c2	h1	h2	SS	CD	CH	S24	TGS
Oil	1	-0.185117	0.260827	-0.332957	-0.610723	-0.373405	0.133896	-0.250977	-0.326925	0.592507	-0.332315	-0.115786	-0.270448	-0.279413	-0.30721	0.330857	-0.357188	-0.349426	0.304416	-0.424217	0.292488	0.270885	0.320908	0.291273	0.248187	0.18558	-0.00537235	0.0144743	-0.543978	-0.53926	0.25676	0.251161	-0.655198	-0.667764	0.539348	0.539975	-0.47312	-0.594175	-0.330397	0.0426375	-0.107966
Protein	-0.185117	1	0.135907	-0.120295	-0.0303813	0.0874499	-0.0824875	0.382133	0.245346	0.0634125	0.390664	-0.0972748	0.0895339	0.280617	-0.124486	-0.175857	0.0394883	0.033475	-0.128535	-0.206362	-0.228722	-0.280949	-0.298202	0.0835816	-0.300773	-0.360416	0.316274	0.326692	0.25559	0.256391	0.0699068	0.0495697	0.426199	0.402536	-0.264598	-0.262744	0.37135	0.207476	-0.0464257	0.16489	-0.0596688
Starch	0.260827	0.135907	1	0.169459	-0.267361	-0.0781298	0.0758353	0.0561949	0.219383	0.0700574	0.0390264	-0.164803	-0.242481	-0.182996	-0.126201	-0.170445	-0.13013	0.0634023	0.0219404	-0.0920617	0.015872	0.0649861	0.0767531	-0.00625631	0.0910905	0.0896922	-0.203594	-0.191412	0.144105	0.148644	-0.195977	-0.196312	0.0937882	0.0916548	-0.146561	-0.144393	-0.308561	-0.222545	-0.254528	0.165385	-0.11633
Fiber	-0.332957	-0.120295	0.169459	1	0.356502	0.225346	0.0800902	-0.0891281	0.205466	-0.400145	0.0759542	-0.383602	-0.464431	-0.285265	-0.422832	-0.263388	-0.454439	0.00593628	-0.202674	0.258363	-0.128947	-0.169376	-0.155232	-0.273984	-0.186523	-0.105042	-0.830463	-0.823829	0.766489	0.764865	-0.910397	-0.909529	0.542492	0.560613	-0.762414	-0.765266	-0.343087	-0.0811156	-0.0518115	0.0329283	-0.491695
PS	-0.610723	-0.0303813	-0.267361	0.356502	1	0.390397	0.371279	0.0195002	0.159495	-0.387668	0.0859483	0.321661	0.200549	-0.102737	-0.139285	0.0588977	-0.0741863	-0.114886	-0.212775	0.200832	-0.275868	-0.244892	-0.256004	-0.08996	-0.21772	-0.223146	-0.170179	-0.194388	0.416674	0.41014	-0.343481	-0.328246	0.394112	0.419442	-0.417578	-0.413439	0.217908	0.24384	0.360398	-0.408969	0.2883
АОА	-0.373405	0.0874499	-0.0781298	0.225346	0.390397	1	-0.0207061	0.316892	0.311256	-0.315609	0.34765	0.0544297	-0.0733892	-0.195456	0.0670731	0.27117	0.125897	0.111939	-0.336802	0.176548	-0.358749	-0.302023	-0.316755	-0.237108	-0.257749	-0.209804	-0.0531694	-0.0567383	0.2877	0.280524	-0.138489	-0.14704	0.36662	0.363979	-0.277752	-0.280974	0.338447	0.588945	0.294446	-0.0956823	0.163379
WAC	0.133896	-0.0824875	0.0758353	0.0800902	0.371279	-0.0207061	1	-0.0120439	0.0988773	-0.0190185	0.021917	0.43799	0.198083	-0.236221	-0.449918	0.334823	-0.496744	-0.0365761	-0.439885	0.00717944	-0.546026	-0.488399	-0.462319	-0.089654	-0.436621	-0.433745	-0.0650481	-0.12391	-0.13942	-0.144394	-0.0536437	-0.0458481	-0.25264	-0.245154	0.139138	0.142581	0.0659245	-0.277853	-0.172575	0.200595	0.41674
DDT	-0.250977	0.382133	0.0561949	-0.0891281	0.0195002	0.316892	-0.0120439	1	0.819658	-0.0363953	0.972314	0.0617312	0.191483	0.251044	0.167801	-0.119047	0.150506	0.500067	-0.517468	0.288788	-0.522974	-0.505541	-0.520799	-0.304235	-0.476476	-0.392232	0.287913	0.307831	-0.0128007	-0.00853429	0.162402	0.143551	0.103797	0.090501	0.009474	0.0127641	0.519657	0.525006	0.336536	0.109108	0.387052
DS	-0.326925	0.245346	0.219383	0.205466	0.159495	0.311256	0.0988773	0.819658	1	-0.403111	0.887664	0.0804788	0.069219	0.0169235	0.0645202	-0.176403	0.0712717	0.493364	-0.551264	0.415427	-0.52922	-0.516764	-0.533298	-0.405196	-0.490171	-0.381028	0.0375524	0.0467037	0.211678	0.217819	-0.119002	-0.133259	0.26139	0.256305	-0.211689	-0.20889	0.448211	0.465683	0.321865	0.143008	0.231869
DD	0.592507	0.0634125	0.0700574	-0.400145	-0.387668	-0.315609	-0.0190185	-0.0363953	-0.403111	1	-0.178624	0.111685	0.0461706	-0.0632017	-0.0247618	0.223505	-0.0864671	-0.246786	0.389545	-0.502281	0.357859	0.422928	0.435615	0.413452	0.444896	0.367423	0.0841647	0.0885788	-0.366902	-0.367166	0.259958	0.257682	-0.401799	-0.405664	0.361472	0.359406	-0.314349	-0.524912	-0.056094	-0.0706931	-0.0103818
ЧВ VN	-0.332315	0.390664	0.0390264	0.0759542	0.0859483	0.34765	0.021917	0.972314	0.887664	-0.178624	1	0.0287639	0.136819	0.199691	0.0764221	-0.14971	0.0723083	0.528805	-0.59208	0.377401	-0.579208	-0.573609	-0.589831	-0.386608	-0.548871	-0.440674	0.162057	0.178075	0.130001	0.134382	0.0108135	-0.0085681	0.217525	0.206688	-0.132432	-0.129584	0.501656	0.53455	0.328617	0.149347	0.296491
PSC1	-0.115786	-0.0972748	-0.164803	-0.383602	0.321661	0.0544297	0.43799	0.0617312	0.0804788	0.111685	0.0287639	1	0.797937	-0.00483053	0.371126	0.3146	0.352674	0.150047	-0.12481	-0.0167454	-0.163249	-0.0179683	-0.0638805	-0.0118079	0.0671222	0.0815608	0.369965	0.319609	-0.384426	-0.389871	0.429163	0.441091	-0.299743	-0.287599	0.386633	0.386188	0.469732	0.0198715	0.414641	-0.0353279	0.563289
PSC2	-0.270448	0.0895339	-0.242481	-0.464431	0.200549	-0.0733892	0.198083	0.191483	0.069219	0.0461706	0.136819	0.797937	1	0.597954	0.403717	0.169869	0.392494	0.35161	-0.222774	0.0511725	-0.287491	-0.225864	-0.2789	-0.0196173	-0.181595	-0.183022	0.608272	0.573925	-0.389912	-0.393498	0.559614	0.573269	-0.220705	-0.214998	0.388743	0.389418	0.608581	0.203513	0.298084	-0.0797912	0.633199
P2-1	-0.279413	0.280617	-0.182996	-0.285265	-0.102737	-0.195456	-0.236221	0.251044	0.0169235	-0.0632017	0.199691	-0.00483053	0.597954	1	0.17658	-0.129729	0.18157	0.393978	-0.226338	0.115525	-0.283173	-0.36945	-0.396231	-0.0341383	-0.405745	-0.423408	0.53848	0.547386	-0.158115	-0.156694	0.377708	0.384607	0.012277	0.00496065	0.153036	0.154882	0.399504	0.326188	-0.0720845	-0.0789054	0.322558
PT	-0.30721	-0.124486	-0.126201	-0.422832	-0.139285	0.0670731	-0.449918	0.167801	0.0645202	-0.0247618	0.0764221	0.371126	0.403717	0.17658	1	-0.340818	0.952132	0.485024	0.0417625	0.262567	0.167775	0.314476	0.238435	-0.24114	0.387941	0.494285	0.381308	0.400587	-0.235034	-0.233104	0.438432	0.4444	-0.0446617	-0.0448486	0.237898	0.237719	0.423958	0.457781	0.244354	0.128457	0.245136
IPV	0.330857	-0.175857	-0.170445	-0.263388	0.0588977	0.27117	0.334823	-0.119047	-0.176403	0.223505	-0.14971	0.3146	0.169869	-0.129729	-0.340818	1	-0.357236	-0.453072	0.146154	-0.541097	-0.0131395	-0.0465393	-0.00753322	0.457822	-0.0642036	-0.208175	0.215401	0.173668	-0.346789	-0.352095	0.279226	0.271756	-0.336147	-0.340815	0.353833	0.349831	-0.0201556	-0.238194	0.32369	-0.375454	0.24323
PTS	-0.357188	0.0394883	-0.13013	-0.454439	-0.0741863	0.125897	-0.496744	0.150506	0.0712717	-0.0864671	0.0723083	0.352674	0.392494	0.18157	0.952132	-0.357236	1	0.400544	0.0587274	0.245886	0.159381	0.283186	0.204418	-0.212089	0.344518	0.425967	0.468307	0.483772	-0.175025	-0.173544	0.46443	0.471045	0.0666889	0.0635813	0.177647	0.17721	0.516046	0.526956	0.230384	0.0923766	0.189082
TPV	-0.349426	0.033475	0.0634023	0.00593628	-0.114886	0.111939	-0.0365761	0.500067	0.493364	-0.246786	0.528805	0.150047	0.35161	0.393978	0.485024	-0.453072	0.400544	1	-0.698645	0.742333	-0.555077	-0.430084	-0.492767	-0.715353	-0.341346	-0.105203	0.0933652	0.10477	0.0775376	0.0818765	0.0337262	0.0391181	0.160022	0.1587	-0.0774214	-0.0744129	0.416883	0.535496	-0.201878	0.475366	0.335889
PVHS	0.304416	-0.128535	0.0219404	-0.202674	-0.212775	-0.336802	-0.439885	-0.517468	-0.551264	0.389545	-0.59208	-0.12481	-0.222774	-0.226338	0.0417625	0.146154	0.0587274	-0.698645	1	-0.639152	0.952998	0.880192	0.906196	0.80318	0.804919	0.597405	-0.0810641	-0.0689673	-0.1123	-0.112846	0.0696349	0.0676314	-0.138103	-0.13456	0.11233	0.109469	-0.533962	-0.541732	0.222035	-0.41953	-0.342142
PVT	-0.424217	-0.206362	-0.0920617	0.258363	0.200832	0.176548	0.00717944	0.288788	0.415427	-0.502281	0.377401	-0.0167454	0.0511725	0.115525	0.262567	-0.541097	0.245886	0.742333	-0.639152	1	-0.45277	-0.363331	-0.407504	-0.808593	-0.297752	-0.0452497	-0.206827	-0.211245	0.191424	0.191687	-0.221658	-0.203873	0.153484	0.169007	-0.189657	-0.18738	0.2096	0.591307	-0.199264	0.241673	0.215417
MHPV	0.292488	-0.228722	0.015872	-0.128947	-0.275868	-0.358749	-0.546026	-0.522974	-0.52922	0.357859	-0.579208	-0.163249	-0.287491	-0.283173	0.167775	-0.0131395	0.159381	-0.555077	0.952998	-0.45277	1	0.959023	0.970065	0.605891	0.899293	0.772377	-0.209392	-0.187719	-0.060531	-0.0599148	-0.0191037	-0.0188584	-0.120658	-0.113565	0.0603704	0.0569606	-0.586184	-0.469006	0.184114	-0.382476	-0.440955
CPPV	0.270885	-0.280949	0.0649861	-0.169376	-0.244892	-0.302023	-0.488399	-0.505541	-0.516764	0.422928	-0.573609	-0.0179683	-0.225864	-0.36945	0.314476	-0.0465393	0.283186	-0.430084	0.880192	-0.363331	0.959023	1	0.99485	0.481702	0.986355	0.906442	-0.220332	-0.203036	-0.0825278	-0.0823087	0.000554414	0.00480178	-0.139809	-0.128654	0.0827242	0.0796643	-0.550702	-0.420667	0.183631	-0.305617	-0.348185
VEM	0.320908	-0.298202	0.0767531	-0.155232	-0.256004	-0.316755	-0.462319	-0.520799	-0.533298	0.435615	-0.589831	-0.0638805	-0.2789	-0.396231	0.238435	-0.00753322	0.204418	-0.492767	0.906196	-0.407504	0.970065	0.99485	1	0.528962	0.971989	0.874622	-0.240779	-0.223298	-0.0938308	-0.0935753	-0.0135381	-0.0106159	-0.166821	-0.156403	0.0939737	0.0910698	-0.600258	-0.473414	0.171693	-0.316964	-0.364711
VDPT	0.291273	0.0835816	-0.00625631	-0.273984	-0.08996	-0.237108	-0.089654	-0.304235	-0.405196	0.413452	-0.386608	-0.0118079	-0.0196173	-0.0341383	-0.24114	0.457822	-0.212089	-0.715353	0.80318	-0.808593	0.605891	0.481702	0.528962	1	0.391498	0.0992562	0.116922	0.107431	-0.158983	-0.161092	0.172861	0.165054	-0.131375	-0.136671	0.159558	0.158494	-0.354878	-0.605574	0.216497	-0.387958	-0.0447196
VIUC	0.248187	-0.300773	0.0910905	-0.186523	-0.21772	-0.257749	-0.436621	-0.476476	-0.490171	0.444896	-0.548871	0.0671222	-0.181595	-0.405745	0.387941	-0.0642036	0.344518	-0.341346	0.804919	-0.297752	0.899293	0.986355	0.971989	0.391498	1	0.950392	-0.218436	-0.204332	-0.0922182	-0.0922382	0.0119563	0.01837	-0.1457	-0.132602	0.0926148	0.0898728	-0.509459	-0.376823	0.176472	-0.24951	-0.281239
VIHC	0.18558	-0.360416	0.0896922	-0.105042	-0.223146	-0.209804	-0.433745	-0.392232	-0.381028	0.367423	-0.440674	0.0815608	-0.183022	-0.423408	0.494285	-0.208175	0.425967	-0.105203	0.597405	-0.0452497	0.772377	0.906442	0.874622	0.0992562	0.950392	1	-0.300559	-0.282059	-0.0392359	-0.0383774	-0.0614041	-0.0525091	-0.113243	-0.0974994	0.0395331	0.0369163	-0.454982	-0.228234	0.115789	-0.143823	-0.283245
L1	-0.00537235	0.316274	-0.203594	-0.830463	-0.170179	-0.0531694	-0.0650481	0.287913	0.0375524	0.0841647	0.162057	0.369965	0.608272	0.53848	0.381308	0.215401	0.468307	0.0933652	-0.0810641	-0.206827	-0.209392	-0.220332	-0.240779	0.116922	-0.218436	-0.300559	1	0.992771	-0.614359	-0.612371	0.903141	0.898907	-0.310264	-0.332726	0.611748	0.61403	0.703058	0.337947	0.167551	0.0272974	0.491871
L2	0.0144743	0.326692	-0.191412	-0.823829	-0.194388	-0.0567383	-0.12391	0.307831	0.0467037	0.0885788	0.178075	0.319609	0.573925	0.547386	0.400587	0.173668	0.483772	0.10477	-0.0689673	-0.211245	-0.187719	-0.203036	-0.223298	0.107431	-0.204332	-0.282059	0.992771	1	-0.59992	-0.596189	0.89754	0.891599	-0.290518	-0.31439	0.595708	0.599318	0.684854	0.347978	0.168108	0.024936	0.473076
a1	-0.543978	0.25559	0.144105	0.766489	0.416674	0.2877	-0.13942	-0.0128007	0.211678	-0.366902	0.130001	-0.384426	-0.389912	-0.158115	-0.235034	-0.346789	-0.175025	0.0775376	-0.1123	0.191424	-0.060531	-0.0825278	-0.0938308	-0.158983	-0.0922182	-0.0392359	-0.614359	-0.59992	1	0.999791	-0.866569	-0.870436	0.932187	0.939978	-0.999726	-0.999864	-0.157977	0.105902	-0.07017	-0.0485943	-0.485318
a2	-0.53926	0.256391	0.148644	0.764865	0.41014	0.280524	-0.144394	-0.00853429	0.217819	-0.367166	0.134382	-0.389871	-0.393498	-0.156694	-0.233104	-0.352095	-0.173544	0.0818765	-0.112846	0.191687	-0.0599148	-0.0823087	-0.0935753	-0.161092	-0.0922382	-0.0383774	-0.612371	-0.596189	0.999791	1	-0.865064	-0.86914	0.93338	0.940921	-0.999752	-0.99965	-0.159791	0.104416	-0.0713359	-0.0452119	-0.486605
b1	0.25676	0.0699068	-0.195977	-0.910397	-0.343481	-0.138489	-0.0536437	0.162402	-0.119002	0.259958	0.0108135	0.429163	0.559614	0.377708	0.438432	0.279226	0.46443	0.0337262	0.0696349	-0.221658	-0.0191037	0.000554414	-0.0135381	0.172861	0.0119563	-0.0614041	0.903141	0.89754	-0.866569	-0.865064	1	0.998996	-0.629717	-0.647239	0.86534	0.866918	0.479934	0.161041	0.161758	0.0584474	0.534455
b2	0.251161	0.0495697	-0.196312	-0.909529	-0.328246	-0.14704	-0.0458481	0.143551	-0.133259	0.257682	-0.0085681	0.441091	0.573269	0.384607	0.4444	0.271756	0.471045	0.0391181	0.0676314	-0.203873	-0.0188584	0.00480178	-0.0106159	0.165054	0.01837	-0.0525091	0.898907	0.891599	-0.870436	-0.86914	0.998996	1	-0.636392	-0.652465	0.869289	0.87088	0.474228	0.160183	0.150517	0.0488891	0.546313
c1	-0.655198	0.426199	0.0937882	0.542492	0.394112	0.36662	-0.25264	0.103797	0.26139	-0.401799	0.217525	-0.299743	-0.220705	0.012277	-0.0446617	-0.336147	0.0666889	0.160022	-0.138103	0.153484	-0.120658	-0.139809	-0.166821	-0.131375	-0.1457	-0.113243	-0.310264	-0.290518	0.932187	0.93338	-0.629717	-0.636392	1	0.998983	-0.932066	-0.930924	0.0984828	0.286353	-0.00657704	-0.016439	-0.361694
c2	-0.667764	0.402536	0.0916548	0.560613	0.419442	0.363979	-0.245154	0.090501	0.256305	-0.405664	0.206688	-0.287599	-0.214998	0.00496065	-0.0448486	-0.340815	0.0635813	0.1587	-0.13456	0.169007	-0.113565	-0.128654	-0.156403	-0.136671	-0.132602	-0.0974994	-0.332726	-0.31439	0.939978	0.940921	-0.647239	-0.652465	0.998983	1	-0.93978	-0.938672	0.0834736	0.281279	0.00373513	-0.0335969	-0.356357
h1	0.539348	-0.264598	-0.146561	-0.762414	-0.417578	-0.277752	0.139138	0.009474	-0.211689	0.361472	-0.132432	0.386633	0.388743	0.153036	0.237898	0.353833	0.177647	-0.0774214	0.11233	-0.189657	0.0603704	0.0827242	0.0939737	0.159558	0.0926148	0.0395331	0.611748	0.595708	-0.999726	-0.999752	0.86534	0.869289	-0.932066	-0.93978	1	0.999813	0.159874	-0.104134	0.0723557	0.051766	0.482706
h2	0.539975	-0.262744	-0.144393	-0.765266	-0.413439	-0.280974	0.142581	0.0127641	-0.20889	0.359406	-0.129584	0.386188	0.389418	0.154882	0.237719	0.349831	0.17721	-0.0744129	0.109469	-0.18738	0.0569606	0.0796643	0.0910698	0.158494	0.0898728	0.0369163	0.61403	0.599318	-0.999864	-0.99965	0.866918	0.87088	-0.930924	-0.938672	0.999813	1	0.159233	-0.103587	0.0705691	0.0522974	0.491218
SS	-0.47312	0.37135	-0.308561	-0.343087	0.217908	0.338447	0.0659245	0.519657	0.448211	-0.314349	0.501656	0.469732	0.608581	0.399504	0.423958	-0.0201556	0.516046	0.416883	-0.533962	0.2096	-0.586184	-0.550702	-0.600258	-0.354878	-0.509459	-0.454982	0.703058	0.684854	-0.157977	-0.159791	0.479934	0.474228	0.0984828	0.0834736	0.159874	0.159233	1	0.681328	0.265364	0.187774	0.400151
CD	-0.594175	0.207476	-0.222545	-0.0811156	0.24384	0.588945	-0.277853	0.525006	0.465683	-0.524912	0.53455	0.0198715	0.203513	0.326188	0.457781	-0.238194	0.526956	0.535496	-0.541732	0.591307	-0.469006	-0.420667	-0.473414	-0.605574	-0.376823	-0.228234	0.337947	0.347978	0.105902	0.104416	0.161041	0.160183	0.286353	0.281279	-0.104134	-0.103587	0.681328	1	0.196736	-0.0235573	0.300247
CH	-0.330397	-0.0464257	-0.254528	-0.0518115	0.360398	0.294446	-0.172575	0.336536	0.321865	-0.056094	0.328617	0.414641	0.298084	-0.0720845	0.244354	0.32369	0.230384	-0.201878	0.222035	-0.199264	0.184114	0.183631	0.171693	0.216497	0.176472	0.115789	0.167551	0.168108	-0.07017	-0.0713359	0.161758	0.150517	-0.00657704	0.00373513	0.0723557	0.0705691	0.265364	0.196736	1	-0.491287	0.18642
S24	0.0426375	0.16489	0.165385	0.0329283	-0.408969	-0.0956823	0.200595	0.109108	0.143008	-0.0706931	0.149347	-0.0353279	-0.0797912	-0.0789054	0.128457	-0.375454	0.0923766	0.475366	-0.41953	0.241673	-0.382476	-0.305617	-0.316964	-0.387958	-0.24951	-0.143823	0.0272974	0.024936	-0.0485943	-0.0452119	0.0584474	0.0488891	-0.016439	-0.0335969	0.051766	0.0522974	0.187774	-0.0235573	-0.491287	1	-0.0576939
TQS	-0.107966	-0.0596688	-0.11633	-0.491695	0.2883	0.163379	0.41674	0.387052	0.231869	-0.0103818	0.296491	0.563289	0.633199	0.322558	0.245136	0.24323	0.189082	0.335889	-0.342142	0.215417	-0.440955	-0.348185	-0.364711	-0.0447196	-0.281239	-0.283245	0.491871	0.473076	-0.485318	-0.486605	0.534455	0.546313	-0.361694	-0.356357	0.482706	0.491218	0.400151	0.300247	0.18642	-0.0576939	1
Table 2b. The magnitude of the correlation coefficients between features of biochemical and technological evaluation
	Oil	Protein	Starch	Fiber	PS	АОА	WAC	DDT	DS	DD	VN	PSC1	PSC2	P2-1	PT	IPV	PTS	TPV	PVHS	PVT	MHPV	CPPV	VEM	VDPT	VIUC	VIHS	L1	L2	a1	a2	b1	b2	c1	c2	h1	h2	SS	CD	CH	S24	TQS
Oil		0.434597	0.266694	0.15144	0.00423308	0.104873	0.573579	0.285822	0.15945	0.00590774	0.15228	0.626891	0.248806	0.232846	0.187653	0.154196	0.122091	0.13101	0.191906	0.0622996	0.210786	0.248012	0.167725	0.212775	0.29139	0.433428	0.982066	0.951705	0.0131596	0.014139	0.27449	0.285456	0.00171486	0.00129398	0.0141202	0.0139871	0.0351273	0.0057347	0.154805	0.858344	0.650494
Protein	0.434597		0.567781	0.613434	0.898822	0.71391	0.729544	0.0963701	0.297127	0.79055	0.0885581	0.683285	0.707377	0.230754	0.601034	0.458313	0.868716	0.888578	0.589155	0.382715	0.332069	0.230181	0.201594	0.726088	0.197547	0.118513	0.174297	0.159765	0.27676	0.275205	0.769629	0.835592	0.060957	0.0784754	0.259587	0.263066	0.106951	0.380094	0.845896	0.487239	0.802675
Starch	0.266694	0.567781		0.475079	0.254459	0.743358	0.750662	0.813964	0.352719	0.769145	0.870239	0.487472	0.302981	0.43997	0.59599	0.472476	0.584503	0.790583	0.926847	0.699479	0.947047	0.785468	0.747738	0.979116	0.70251	0.706882	0.38927	0.418851	0.544422	0.531681	0.407627	0.40681	0.694101	0.700748	0.53751	0.543611	0.18562	0.345646	0.27883	0.485915	0.625259
Fiber	0.15144	0.613434	0.475079		0.122861	0.33945	0.737134	0.708648	0.384828	0.0804336	0.750283	0.0949906	0.0391129	0.222794	0.06325	0.261854	0.0441194	0.980184	0.391463	0.2714	0.587951	0.475301	0.513435	0.24243	0.431051	0.659402	5.83524e-06	8.03377e-06	8.09725e-05	8.56266e-05	2.54489e-08	2.76662e-08	0.0134621	0.0101335	9.30904e-05	8.44584e-05	0.138628	0.733885	0.82826	0.890387	0.0276706
PS	0.00423308	0.898822	0.254459	0.122861		0.0887948	0.107023	0.934965	0.501789	0.0912461	0.71863	0.166674	0.396551	0.666458	0.558103	0.805177	0.755924	0.629587	0.367767	0.395872	0.239075	0.29805	0.275956	0.706044	0.356472	0.344311	0.473178	0.411513	0.0676116	0.0724825	0.138146	0.157671	0.0855364	0.065624	0.066958	0.0699917	0.356047	0.300195	0.118532	0.0733821	0.217696
АОА	0.104873	0.71391	0.743358	0.33945	0.0887948		0.930952	0.173411	0.181609	0.175255	0.133114	0.819715	0.758472	0.408898	0.77874	0.247496	0.596882	0.63846	0.146484	0.456522	0.120351	0.195599	0.173606	0.314152	0.272581	0.374651	0.823826	0.812196	0.218697	0.230916	0.560379	0.536168	0.111847	0.114652	0.235752	0.230137	0.144399	0.00629163	0.207605	0.688218	0.491294
WAC	0.573579	0.729544	0.750662	0.737134	0.107023	0.930952		0.959807	0.678333	0.936569	0.926924	0.0534206	0.402504	0.316018	0.0465412	0.14902	0.0258768	0.878326	0.0522787	0.976035	0.0127518	0.0288936	0.0401325	0.707001	0.0542569	0.0560471	0.785268	0.602732	0.55772	0.543608	0.822278	0.847792	0.282533	0.297517	0.558523	0.548731	0.782441	0.235574	0.466877	0.396441	0.0675634
DDT	0.285822	0.0963701	0.813964	0.708648	0.934965	0.173411	0.959807		9.75744e-06	0.878923	8.21137e-13	0.79599	0.418674	0.285687	0.479473	0.617148	0.526493	0.0247472	0.0194522	0.216883	0.0179799	0.0229716	0.0185505	0.192183	0.0336756	0.0871742	0.218341	0.186717	0.957284	0.971514	0.493922	0.545988	0.66321	0.704352	0.968379	0.957406	0.0188559	0.0174597	0.146824	0.647026	0.091807
DS	0.15945	0.297127	0.352719	0.384828	0.501789	0.181609	0.678333	9.75744e-06		0.0780096	1.78792e-07	0.735902	0.771837	0.943544	0.786972	0.456898	0.76525	0.0270672	0.0117552	0.0685219	0.0164189	0.0196473	0.0154599	0.0763386	0.0282311	0.0974178	0.875103	0.844984	0.3703	0.356247	0.617281	0.57542	0.265625	0.275371	0.370276	0.376783	0.0474813	0.0385176	0.166391	0.547523	0.325276
DD	0.00590774	0.79055	0.769145	0.0804336	0.0912461	0.175255	0.936569	0.878923	0.0780096		0.451157	0.639227	0.846733	0.791232	0.917468	0.343514	0.716998	0.294209	0.0895554	0.0240164	0.121341	0.063184	0.0548785	0.069982	0.0493489	0.111005	0.724248	0.710369	0.111551	0.111274	0.268348	0.272711	0.0790757	0.0759673	0.117358	0.119625	0.177078	0.0174834	0.814293	0.767106	0.965351
VN	0.15228	0.0885581	0.870239	0.750283	0.71863	0.133114	0.926924	8.21137e-13	1.78792e-07	0.451157		0.904184	0.565163	0.398617	0.748792	0.528708	0.76193	0.0165191	0.00595274	0.100915	0.0074465	0.00818553	0.00619431	0.0922117	0.0122024	0.0518086	0.494854	0.452574	0.584879	0.572176	0.963911	0.971401	0.356914	0.381946	0.577815	0.586092	0.0242209	0.0151745	0.157174	0.529719	0.204318
PSC1	0.626891	0.683285	0.487472	0.0949906	0.166674	0.819715	0.0534206	0.79599	0.735902	0.639227	0.904184		2.49442e-05	0.983874	0.107179	0.176714	0.127223	0.52777	0.600079	0.944138	0.491642	0.940065	0.789038	0.960594	0.778581	0.732475	0.108368	0.16955	0.0942232	0.0892637	0.0589912	0.051562	0.199161	0.218866	0.092189	0.0925964	0.0366421	0.933729	0.0691	0.882451	0.0097043
PSC2	0.248806	0.707377	0.302981	0.0391129	0.396551	0.758472	0.402504	0.418674	0.771837	0.846733	0.565163	2.49442e-05		0.00535814	0.0775215	0.473996	0.0869446	0.128455	0.345138	0.830348	0.219048	0.338312	0.233741	0.934575	0.44354	0.439904	0.00443233	0.00814226	0.0892269	0.0860693	0.0102975	0.00823225	0.349752	0.362664	0.0902754	0.0896693	0.00440676	0.389462	0.201781	0.738082	0.00272734
P2-1	0.232846	0.230754	0.43997	0.222794	0.666458	0.408898	0.316018	0.285687	0.943544	0.791232	0.398617	0.983874	0.00535814		0.456439	0.585669	0.443602	0.0856524	0.337271	0.627673	0.226355	0.108899	0.0837176	0.886384	0.0759031	0.0628537	0.0143064	0.0124868	0.505546	0.509429	0.100615	0.0940544	0.95903	0.98344	0.519485	0.514397	0.0809654	0.160448	0.762646	0.740893	0.165428
PT	0.187653	0.601034	0.59599	0.06325	0.558103	0.77874	0.0465412	0.479473	0.786972	0.917468	0.748792	0.107179	0.0775215	0.456439		0.141429	1.05282e-10	0.0301896	0.861223	0.263399	0.479542	0.176893	0.311369	0.305746	0.0909994	0.0267386	0.0971515	0.0800695	0.318528	0.322633	0.0531525	0.0496333	0.851688	0.851074	0.312494	0.312868	0.0624762	0.0423928	0.299145	0.589382	0.297553
IPV	0.154196	0.458313	0.472476	0.261854	0.805177	0.247496	0.14902	0.617148	0.456898	0.343514	0.528708	0.176714	0.473996	0.585669	0.141429		0.122037	0.0448414	0.538655	0.013751	0.956154	0.845523	0.974854	0.0423721	0.787994	0.378455	0.361743	0.464015	0.134142	0.127892	0.233172	0.246436	0.14732	0.141433	0.125892	0.130533	0.932784	0.311875	0.163863	0.102829	0.301444
PTS	0.122091	0.868716	0.584503	0.0441194	0.755924	0.596882	0.0258768	0.526493	0.76525	0.716998	0.76193	0.127223	0.0869446	0.443602	1.05282e-10	0.122037		0.080105	0.805731	0.296031	0.502099	0.226332	0.387312	0.369349	0.136882	0.0611131	0.0372937	0.0306815	0.460476	0.46434	0.0391133	0.0360491	0.779977	0.790004	0.453679	0.454807	0.0198476	0.0169716	0.328471	0.698497	0.424642
TPV	0.13101	0.888578	0.790583	0.980184	0.629587	0.63846	0.878326	0.0247472	0.0270672	0.294209	0.0165191	0.52777	0.128455	0.0856524	0.0301896	0.0448414	0.080105		0.00061107	0.000178273	0.0110701	0.0583901	0.0272821	0.000391601	0.140773	0.658912	0.695418	0.660235	0.745241	0.731476	0.887747	0.869937	0.50036	0.503951	0.745611	0.755201	0.0674598	0.0149618	0.393365	0.0341508	0.14765
PVHS	0.191906	0.589155	0.926847	0.391463	0.367767	0.146484	0.0522787	0.0194522	0.0117552	0.0895554	0.00595274	0.600079	0.345138	0.337271	0.861223	0.538655	0.805731	0.00061107		0.00241386	8.96071e-11	3.10302e-07	3.78388e-08	2.00983e-05	1.86822e-05	0.00541155	0.734048	0.772646	0.637371	0.635723	0.770501	0.776942	0.561481	0.571661	0.637278	0.645931	0.015308	0.0136187	0.346782	0.0655619	0.13979
PVT	0.0622996	0.382715	0.699479	0.2714	0.395872	0.456522	0.976035	0.216883	0.0685219	0.0240164	0.100915	0.944138	0.830348	0.627673	0.263399	0.013751	0.296031	0.000178273	0.00241386		0.0450017	0.115347	0.0745197	1.59714e-05	0.202308	0.849756	0.381619	0.371303	0.41882	0.41817	0.347621	0.388605	0.518246	0.476277	0.423208	0.428898	0.375125	0.00603485	0.399648	0.304646	0.361707
MHPV	0.210786	0.332069	0.947047	0.587951	0.239075	0.120351	0.0127518	0.0179799	0.0164189	0.121341	0.0074465	0.491642	0.219048	0.226355	0.479542	0.956154	0.502099	0.0110701	8.96071e-11	0.0450017		2.66528e-11	1.64444e-12	0.00463323	6.98578e-08	6.58709e-05	0.37561	0.428049	0.799878	0.801877	0.936285	0.937101	0.612356	0.633558	0.800399	0.811473	0.00660306	0.0369728	0.437133	0.0960465	0.0516422
CPPV	0.248012	0.230181	0.785468	0.475301	0.29805	0.195599	0.0288936	0.0229716	0.0196473	0.063184	0.00818553	0.940065	0.338312	0.108899	0.176893	0.845523	0.226332	0.0583901	3.10302e-07	0.115347	2.66528e-11		2.37719e-19	0.0315089	1.48199e-15	3.69881e-08	0.350587	0.390597	0.729417	0.730109	0.998149	0.98397	0.556609	0.588808	0.728796	0.738485	0.0118591	0.0647586	0.438358	0.19007	0.132477
VEM	0.167725	0.201594	0.747738	0.513435	0.275956	0.173606	0.0401325	0.0185505	0.0154599	0.0548785	0.00619431	0.789038	0.233741	0.0837176	0.311369	0.974854	0.387312	0.0272821	3.78388e-08	0.0745197	1.64444e-12	2.37719e-19		0.0164813	9.10866e-13	4.57311e-07	0.306493	0.343973	0.693969	0.694764	0.954825	0.96457	0.482082	0.510224	0.693524	0.702575	0.00513872	0.0349984	0.469192	0.173308	0.113869
VDPT	0.212775	0.726088	0.979116	0.24243	0.706044	0.314152	0.707001	0.192183	0.0763386	0.069982	0.0922117	0.960594	0.934575	0.886384	0.305746	0.0423721	0.369349	0.000391601	2.00983e-05	1.59714e-05	0.00463323	0.0315089	0.0164813		0.0878197	0.677164	0.623487	0.65212	0.503182	0.49746	0.466127	0.486799	0.580882	0.565587	0.50162	0.504513	0.124698	0.00466056	0.359246	0.0909834	0.851498
VIUC	0.29139	0.197547	0.70251	0.431051	0.356472	0.272581	0.0542569	0.0336756	0.0282311	0.0493489	0.0122024	0.778581	0.44354	0.0759031	0.0909994	0.787994	0.136882	0.140773	1.86822e-05	0.202308	6.98578e-08	1.48199e-15	9.10866e-13	0.0878197		1.44248e-10	0.354852	0.387515	0.698991	0.698928	0.960099	0.938727	0.539928	0.577321	0.697755	0.706316	0.0217641	0.10148	0.456717	0.288741	0.22968
VIHS	0.433428	0.118513	0.706882	0.659402	0.344311	0.374651	0.0560471	0.0871742	0.0974178	0.111005	0.0518086	0.732475	0.439904	0.0628537	0.0267386	0.378455	0.0611131	0.658912	0.00541155	0.849756	6.58709e-05	3.69881e-08	4.57311e-07	0.677164	1.44248e-10		0.197881	0.228265	0.869548	0.87238	0.797049	0.825981	0.634529	0.68259	0.868568	0.877203	0.0438352	0.333131	0.626881	0.545218	0.226232
L1	0.982066	0.174297	0.38927	5.83524e-06	0.473178	0.823826	0.785268	0.218341	0.875103	0.724248	0.494854	0.108368	0.00443233	0.0143064	0.0971515	0.361743	0.0372937	0.695418	0.734048	0.381619	0.37561	0.350587	0.306493	0.623487	0.354852	0.197881		4.98504e-18	0.00395115	0.00410327	4.99159e-08	7.22045e-08	0.183078	0.151742	0.00415198	0.003976	0.00054487	0.14503	0.480138	0.909049	0.0276066
L2	0.951705	0.159765	0.418851	8.03377e-06	0.411513	0.812196	0.602732	0.186717	0.844984	0.710369	0.452574	0.16955	0.00814226	0.0124868	0.0800695	0.464015	0.0306815	0.660235	0.772646	0.371303	0.428049	0.390597	0.343973	0.65212	0.387515	0.228265	4.98504e-18		0.00517047	0.00553143	8.10648e-08	1.31653e-07	0.214017	0.177018	0.00557948	0.00522736	0.000863598	0.132723	0.478659	0.91689	0.0351466
a1	0.0131596	0.27676	0.544422	8.09725e-05	0.0676116	0.218697	0.55772	0.957284	0.3703	0.111551	0.584879	0.0942232	0.0892269	0.505546	0.318528	0.134142	0.460476	0.745241	0.637371	0.41882	0.799878	0.729417	0.693969	0.503182	0.698991	0.869548	0.00395115	0.00517047		0	7.76641e-07	6.04881e-07	2.24812e-09	7.71413e-10	0	0	0.505923	0.656778	0.768784	0.838786	0.0300749
a2	0.014139	0.275205	0.531681	8.56266e-05	0.0724825	0.230916	0.543608	0.971514	0.356247	0.111274	0.572176	0.0892637	0.0860693	0.509429	0.322633	0.127892	0.46434	0.731476	0.635723	0.41817	0.801877	0.730109	0.694764	0.49746	0.698928	0.87238	0.00410327	0.00553143	0		8.54242e-07	6.5831e-07	1.92454e-09	6.71347e-10	0	7.42692e-30	0.500986	0.661316	0.765045	0.84988	0.0295767
b1	0.27449	0.769629	0.407627	2.54489e-08	0.138146	0.560379	0.822278	0.493922	0.617281	0.268348	0.963911	0.0589912	0.0102975	0.100615	0.0531525	0.233172	0.0391133	0.887747	0.770501	0.347621	0.936285	0.998149	0.954825	0.466127	0.960099	0.797049	4.99159e-08	8.10648e-08	7.76641e-07	8.54242e-07		9.8017e-26	0.00292592	0.00203667	8.39509e-07	7.59552e-07	0.0322296	0.4976	0.49566	0.80664	0.0151961
b2	0.285456	0.835592	0.40681	2.76662e-08	0.157671	0.536168	0.847792	0.545988	0.57542	0.272711	0.971401	0.051562	0.00823225	0.0940544	0.0496333	0.246436	0.0360491	0.869937	0.776942	0.388605	0.937101	0.98397	0.96457	0.486799	0.938727	0.825981	7.22045e-08	1.31653e-07	6.04881e-07	6.5831e-07	9.8017e-26		0.00255526	0.00182017	6.51961e-07	5.87479e-07	0.034643	0.499924	0.526462	0.83782	0.0126957
c1	0.00171486	0.060957	0.694101	0.0134621	0.0855364	0.111847	0.282533	0.66321	0.265625	0.0790757	0.356914	0.199161	0.349752	0.95903	0.851688	0.14732	0.779977	0.50036	0.561481	0.518246	0.612356	0.556609	0.482082	0.580882	0.539928	0.634529	0.183078	0.214017	2.24812e-09	1.92454e-09	0.00292592	0.00255526		1.10508e-25	2.28352e-09	2.64173e-09	0.679551	0.220958	0.978045	0.945159	0.117117
c2	0.00129398	0.0784754	0.700748	0.0101335	0.065624	0.114652	0.297517	0.704352	0.275371	0.0759673	0.381946	0.218866	0.362664	0.98344	0.851074	0.141433	0.790004	0.503951	0.571661	0.476277	0.633558	0.588808	0.510224	0.565587	0.577321	0.68259	0.151742	0.177018	7.71413e-10	6.71347e-10	0.00203667	0.00182017	1.10508e-25		7.94056e-10	9.31822e-10	0.726429	0.229609	0.987531	0.888174	0.123025
h1	0.0141202	0.259587	0.53751	9.30904e-05	0.066958	0.235752	0.558523	0.968379	0.370276	0.117358	0.577815	0.092189	0.0902754	0.519485	0.312494	0.125892	0.453679	0.745611	0.637278	0.423208	0.800399	0.728796	0.693524	0.50162	0.697755	0.868568	0.00415198	0.00557948	0	0	8.39509e-07	6.51961e-07	2.28352e-09	7.94056e-10		0	0.500761	0.662179	0.761778	0.828409	0.0311054
h2	0.0139871	0.263066	0.543611	8.44584e-05	0.0699917	0.230137	0.548731	0.957406	0.376783	0.119625	0.586092	0.0925964	0.0896693	0.514397	0.312868	0.130533	0.454807	0.755201	0.645931	0.428898	0.811473	0.738485	0.702575	0.504513	0.706316	0.877203	0.003976	0.00522736	0	7.42692e-30	7.59552e-07	5.87479e-07	2.64173e-09	9.31822e-10	0		0.502502	0.663853	0.767503	0.826673	0.0278452
SS	0.0351273	0.106951	0.18562	0.138628	0.356047	0.144399	0.782441	0.0188559	0.0474813	0.177078	0.0242209	0.0366421	0.00440676	0.0809654	0.0624762	0.932784	0.0198476	0.0674598	0.015308	0.375125	0.00660306	0.0118591	0.00513872	0.124698	0.0217641	0.0438352	0.00054487	0.000863598	0.505923	0.500986	0.0322296	0.034643	0.679551	0.726429	0.500761	0.502502		0.000940731	0.258159	0.427911	0.0804293
CD	0.0057347	0.380094	0.345646	0.733885	0.300195	0.00629163	0.235574	0.0174597	0.0385176	0.0174834	0.0151745	0.933729	0.389462	0.160448	0.0423928	0.311875	0.0169716	0.0149618	0.0136187	0.00603485	0.0369728	0.0647586	0.0349984	0.00466056	0.10148	0.333131	0.14503	0.132723	0.656778	0.661316	0.4976	0.499924	0.220958	0.229609	0.662179	0.663853	0.000940731		0.405776	0.921471	0.198371
CH	0.154805	0.845896	0.27883	0.82826	0.118532	0.207605	0.466877	0.146824	0.166391	0.814293	0.157174	0.0691	0.201781	0.762646	0.299145	0.163863	0.328471	0.393365	0.346782	0.399648	0.437133	0.438358	0.469192	0.359246	0.456717	0.626881	0.480138	0.478659	0.768784	0.765045	0.49566	0.526462	0.978045	0.987531	0.761778	0.767503	0.258159	0.405776		0.0278197	0.43131
S24	0.858344	0.487239	0.485915	0.890387	0.0733821	0.688218	0.396441	0.647026	0.547523	0.767106	0.529719	0.882451	0.738082	0.740893	0.589382	0.102829	0.698497	0.0341508	0.0655619	0.304646	0.0960465	0.19007	0.173308	0.0909834	0.288741	0.545218	0.909049	0.91689	0.838786	0.84988	0.80664	0.83782	0.945159	0.888174	0.828409	0.826673	0.427911	0.921471	0.0278197		0.809089
TGS	0.650494	0.802675	0.625259	0.0276706	0.217696	0.491294	0.0675634	0.091807	0.325276	0.965351	0.204318	0.0097043	0.00272734	0.165428	0.297553	0.301444	0.424642	0.14765	0.13979	0.361707	0.0516422	0.132477	0.113869	0.851498	0.22968	0.226232	0.0276066	0.0351466	0.0300749	0.0295767	0.0151961	0.0126957	0.117117	0.123025	0.0311054	0.0278452	0.0804293	0.198371	0.43131	0.809089
